# Supplementary material for: Changes in risk habits and influencing factors in the Taiwan oral cancer screening program
Source: PLoS One. 2025 Jun 18;20(6):e0320461. doi: 10.1371/journal.pone.0320461 (PMC12176207; doi:10.1371/journal.pone.0320461)
Supplement: S1 File — S1 Table Characteristics of oral habit change used in the logistic regression model (improve and not improve). S2 Table The number of study participants per number of visits. (ZIP) [file pone.0320461.s001.zip]

Archive with 2 entries (2 files):
- S1 Table.docx
- S2 Table.docx
